# Supplementary material for: Stable enhancers are active in development, and fragile enhancers are associated with evolutionary adaptation
Source: Genome Biol. 2019 Jul 15;20:140. doi: 10.1186/s13059-019-1750-z (PMC6631995; doi:10.1186/s13059-019-1750-z)
Supplement: Supplementary file 2 — Supplementary tables. (XLSX 37 kb) [file 13059_2019_1750_MOESM2_ESM.xlsx]

## Sheet: Table S1
#Table S1: GWAS traits overlapping fragile enhancers
chr1	146693229	rs2354432-C-T	Mitochondrial_DNA_levels
chr1	165873322	rs3790671-G-A	Testicular_germ_cell_tumor
chr1	165873392	rs3790672-T-C	Testicular_germ_cell_tumor
chr1	165874028	rs10918309-G-A	Testicular_germ_cell_tumor
chr1	200874229	rs35730213-G-C	Inflammatory_bowel_disease
chr1	205678126	rs16856186-T-G	Pulmonary_function_decline
chr10	52567865	rs10740043-A-G	Urate_levels_in_lean_individuals
chr10	52568616	rs4256922-T-C	Urate_levels_in_lean_individuals
chr10	72114378	rs4747011-T-C	Brain_connectivity
chr10	97300989	rs11188350-C-A	IgG_glycosylation
chr10	97300991	rs11188351-G-T	IgG_glycosylation
chr10	97301004	rs11188352-T-G	IgG_glycosylation
chr10	97301020	rs73323194-G-A	IgG_glycosylation
chr10	97301071	rs73323197-C-G	IgG_glycosylation
chr13	21133479	rs9315710-A-G	Coronary_artery_calcification
chr13	42139245	rs17594362-C-T	Multiple_sclerosis
chr16	28539848	rs4788084-C-T	Type_1_diabetes|Type_1_diabetes_autoantibodies
chr16	53802494	rs11642015-C-T	Waist_circumference|Body_mass_index|Height_adjusted_BMI|Body_mass_index_(age_interaction)|Obesity|Obesity_(early_onset_extreme)|Dietary_macronutrient_intake
chr16	77782739	rs78623713-T-C	Obesity-related_traits
chr16	77782863	rs59045389-C-G	Obesity-related_traits
chr16	77783137	rs58484838-G-A	Obesity-related_traits
chr16	77783369	rs60923631-A-G	Obesity-related_traits
chr16	77783580	rs4888671-G-A	Obesity-related_traits
chr17	46988597	rs46522-C-T	Coronary_heart_disease
chr18	6941108	rs4398173-A-G	Response_to_citalopram_treatment
chr18	20724328	rs4800148-G-A	Height
chr2	62713533	rs6545946-C-T	Crohn's_disease
chr2	113978940	rs11123170-C-G	Renal_function-related_traits_(BUN)
chr2	162852079	rs4140685-G-T	Rheumatoid_arthritis
chr20	33907909	rs6088791-T-C	Height
chr21	16817938	rs2823286-G-A	Inflammatory_bowel_disease|Crohn's_disease|Ulcerative_colitis
chr5	141513691	rs2043280-C-G	Inflammatory_bowel_disease|Crohn's_disease|Ulcerative_colitis
chr6	30173330	rs2523713-G-A	Schizophrenia|Autism_spectrum_disorder,_attention_deficit-hyperactivity_disorder,_bipolar_disorder,_major_depressive_disorder,_and_schizophrenia_(combined)
chr6	130008445	rs12660691-A-C	Adverse_response_to_chemotherapy_(neutropenia/leucopenia)_(docetaxel)
chr6	167373812	rs2013815-T-A	Inflammatory_bowel_disease|Crohn's_disease

## Sheet: Table S2
# TableS2: GWAS traits overlapping regular enhancers
chr1	92211020	rs17131547-G-A	Bone_mineral_density
chr1	109821307	rs583104-G-T	Metabolite_levels|Coronary_heart_disease|Coronary_artery_disease_or_large_artery_stroke|Lipoprotein-associated_phospholipase_A2_activity_and_mass|LDL_cholesterol|Coronary_artery_disease_or_ischemic_stroke|Coronary_artery_disease
chr1	109821511	rs602633-T-G	Metabolite_levels|Coronary_heart_disease|Coronary_artery_disease_or_large_artery_stroke|Lipoprotein-associated_phospholipase_A2_activity_and_mass|LDL_cholesterol|Coronary_artery_disease_or_ischemic_stroke|Coronary_artery_disease
chr10	75601596	rs2459446-C-T	Psoriasis
chr10	80918517	rs779933-G-A	Height
chr11	129698856	rs10894147-C-T	Obesity-related_traits
chr12	115114036	rs551510-C-T	Colorectal_cancer
chr12	117154262	rs2279695-C-T	Diisocyanate-induced_asthma
chr13	34606186	rs2321744-A-G	Venous_thromboembolism_(SNP_x_SNP_interaction)
chr13	99125956	rs9517319-T-G	Longevity
chr13	99126303	rs9517320-A-C	Longevity
chr13	99126338	rs9517322-C-G	Longevity
chr13	99126457	rs12864890-T-C	Longevity
chr13	99126551	rs9584856-G-T	Longevity
chr13	99126637	rs9645890-C-T	Longevity
chr13	99126800	rs9645891-A-G	Longevity
chr14	54414738	rs12893484-G-A	Primary_tooth_development_(time_to_first_tooth_eruption)
chr14	54417522	rs17563-A-G	Primary_tooth_development_(time_to_first_tooth_eruption)
chr14	69253343	rs11158763-C-T	Multiple_sclerosis
chr14	69253364	rs12434551-A-T	Multiple_sclerosis
chr15	60687251	rs16942556-C-T	3-hydroxy-1-methylpropylmercapturic_acid_levels_in_smokers
chr15	101865472	rs7182874-T-C	Relative_hand_skill_in_reading_disability
chr17	46974734	rs318095-T-C	Height
chr17	56010960	rs8074980-G-A	Multiple_sclerosis--Brain_Glutamate_Levels|Hippocampal_sclerosis
chr2	21289432	rs581411-G-A	LDL_cholesterol
chr2	24167268	rs7558300-C-T	Sitting_height_ratio
chr2	47236436	rs61571577-C-T	3-hydroxy-1-methylpropylmercapturic_acid_levels_in_smokers
chr2	62817019	rs17576670-G-C	3-hydroxy-1-methylpropylmercapturic_acid_levels_in_smokers
chr2	102663628	rs2310173-T-G	Ankylosing_spondylitis|Autism_spectrum_disorder,_attention_deficit-hyperactivity_disorder,_bipolar_disorder,_major_depressive_disorder,_and_schizophrenia_(combined)|Ulcerative_colitis
chr2	107679236	rs2030674-G-A	Alzheimer's_disease
chr2	107679295	rs1916921-G-A	Alzheimer's_disease
chr2	121309282	rs2030745-G-A	LDL_cholesterol
chr2	121309488	rs2030746-C-T	LDL_cholesterol
chr3	42093422	rs1498095-T-C	Visceral_adipose_tissue/subcutaneous_adipose_tissue_ratio
chr3	42893486	rs17030478-A-G	Clozapine-induced_agranulocytosis
chr3	42894427	rs10865924-C-G	Clozapine-induced_agranulocytosis
chr3	66523171	rs4458310-T-C	Adverse_response_to_chemotherapy_(neutropenia/leucopenia)_(carboplatin)|Adverse_response_to_chemotherapy_(neutropenia/leucopenia)_(all_platinum-based_drugs)
chr3	150466575	rs1879421-G-A	Breast_cancer
chr3	150467808	rs6788895-G-T	Breast_cancer
chr3	187717540	rs4686914-C-T	Metabolite_levels|Adverse_response_to_chemotherapy_(neutropenia/leucopenia)_(epirubicin)
chr3	187887577	rs16863064-G-C	Schizophrenia
chr3	187887694	rs9817667-A-G	Schizophrenia
chr3	188298989	rs1849913-G-A	Follicular_lymphoma
chr3	188299423	rs1849911-A-C	Follicular_lymphoma
chr3	188299793	rs6444303-A-G	Follicular_lymphoma
chr4	37649457	rs9996223-C-T	IgG_glycosylation
chr5	176516953	rs434434-A-G	Height
chr5	176517292	rs442856-A-G	Height
chr5	176517326	rs422421-T-C	Height
chr6	422631	rs62389424-C-A	Light_vs._dark_hair_color|Brown_vs._non-brown_hair_color|Blond_vs_non-blond_hair_color
chr6	117822993	rs4946260-C-T	Colorectal_cancer
chr6	117823508	rs10782186-T-C	Colorectal_cancer
chr6	137673302	rs6928289-G-A	Thiazide-induced_adverse_metabolic_effects_in_hypertensive_patients
chr6	139829560	rs651837-A-G	HDL_cholesterol
chr6	139829666	rs605066-C-T	HDL_cholesterol
chr7	22854760	rs2286507-T-C	Fibrinogen
chr8	96023795	rs7832570-A-T	Vincristine-induced_peripheral_neuropathy_in_acute_lymphoblastic_leukemia
chr8	128413305	rs6983267-G-T	Prostate_cancer_(early_onset)|Colorectal_cancer|Prostate_cancer|Prostate_cancer_(gene_x_gene_interaction)
chr9	93975471	rs773506-G-A	Type_2_diabetes_nephropathy
chr9	111799563	rs643410-A-C	Schizophrenia_(negative_symptoms)

## Sheet: Table S3
#TableS3: GWAS traits overlapping stable enhancers
chr1	63199936	rs6679002-G-T	Blood_metabolite_levels
chr1	110366083	rs484959-T-C	Paget's_disease
chr1	120264823	rs12144094-C-G	Height
chr1	147083744	rs677977-C-T	Schizophrenia_(negative_symptoms)
chr1	156168736	rs2842857-T-C	Testicular_germ_cell_tumor
chr10	63805617	rs4948496-T-C	Systemic_lupus_erythematosus
chr10	63805735	rs6479781-G-A	Systemic_lupus_erythematosus
chr10	63806563	rs56140430-C-A	Systemic_lupus_erythematosus
chr10	114498476	rs7086803-G-A	Lung_cancer
chr12	4118317	rs4238010-G-A	Major_depressive_disorder
chr12	24006406	rs16926789-A-G	LDL_peak_particle_diameter_(total_fat_intake_interaction)
chr12	24007075	rs16926791-A-T	LDL_peak_particle_diameter_(total_fat_intake_interaction)
chr12	56518408	rs11171747-T-G	Systemic_sclerosis
chr12	110782027	rs3026485-T-C	Glucose_homeostasis_traits
chr13	24296841	rs7324545-A-T	Visceral_adipose_tissue_adjusted_for_BMI
chr13	24296862	rs7324557-A-G	Visceral_adipose_tissue_adjusted_for_BMI
chr14	54410919	rs4444235-T-C	Colorectal_cancer
chr14	55348118	rs3783637-C-T	Rheumatoid_arthritis|Obesity-related_traits
chr14	75365729	rs732765-A-G	Non-small_cell_lung_cancer
chr16	54114824	rs16953002-G-A	Melanoma
chr16	56969148	rs2217332-G-A	Metabolic_syndrome
chr17	53520997	rs9303368-C-G	Obesity-related_traits
chr17	53521058	rs7215440-G-A	Obesity-related_traits
chr17	53521107	rs7215592-G-C	Obesity-related_traits
chr18	46453463	rs4939827-T-C	Colorectal_cancer
chr18	46454048	rs7226855-A-G	Colorectal_cancer
chr19	33887405	rs7250869-T-C	Adiponectin_levels
chr19	45448036	rs1132899-T-C	Very_long-chain_saturated_fatty_acid_levels_(fatty_acid_20:0)
chr2	17774146	rs1033300-C-T	Psychosis_and_Alzheimer's_disease
chr2	17774153	rs1033299-G-A	Psychosis_and_Alzheimer's_disease
chr2	17774912	rs4038130-G-A	Psychosis_and_Alzheimer's_disease
chr2	17775032	rs4038131-A-G	Psychosis_and_Alzheimer's_disease
chr2	17775205	rs73921003-T-C	Psychosis_and_Alzheimer's_disease
chr2	17775793	rs1033298-T-C	Psychosis_and_Alzheimer's_disease
chr2	17775828	rs3860055-G-A	Psychosis_and_Alzheimer's_disease
chr2	17776053	rs56818101-G-A	Psychosis_and_Alzheimer's_disease
chr2	62452661	rs11900673-C-T	Rheumatoid_arthritis
chr2	101922170	rs6711606-T-G	Pancreatic_cancer
chr2	219130514	rs1079204-G-A	Smooth-surface_caries
chr2	219150238	rs7559428-A-G	Inflammatory_bowel_disease|Crohn's_disease|Ulcerative_colitis
chr2	219150307	rs7559525-A-G	Inflammatory_bowel_disease|Crohn's_disease|Ulcerative_colitis
chr20	12959398	rs4814176-T-C	Blood_metabolite_ratios|Blood_metabolite_levels|Sphingolipid_levels
chr20	23616469	rs35610040-T-C	Plasma_cystastin_c_levels_in_acute_coronary_syndrome
chr20	23616492	rs3827141-A-C	Plasma_cystastin_c_levels_in_acute_coronary_syndrome
chr20	33914208	rs6060373-A-G	Height|Developmental_dysplasia_of_the_hip|Spine_bone_size
chr20	48520610	rs632376-A-G	Psoriasis
chr20	56138040	rs2070755-G-C	Emphysema_imaging_phenotypes
chr22	19948337	rs4646312-T-C	Schizophrenia
chr3	42096133	rs78101822-C-T	Visceral_adipose_tissue/subcutaneous_adipose_tissue_ratio
chr5	55510656	rs4700060-C-T	Alzheimer's_disease_(cognitive_decline)
chr6	1317899	rs6924825-G-A	Breast_cancer
chr6	1318147	rs6929710-G-A	Breast_cancer
chr6	25914901	rs2071298-G-A	Height
chr6	25915134	rs1324084-C-T	Height
chr6	32147478	rs57409105-G-T	Advanced_glycation_end-product_levels
chr7	130584684	rs125124-C-G	Basal_cell_carcinoma
chr9	678837	rs12352279-T-C	Migraine_-_clinic-based
chr9	678951	rs10815463-G-A	Migraine_-_clinic-based
chr9	76157700	rs12555078-G-A	Obesity-related_traits

## Sheet: Table S4
# Table S4: summary of grouped GWAS traits for the two classes of enhancers
		fragile	stable
	liver-related	Coronary heart disease, Coronary heart disease	Adiponectin levels, Blood metabolite levels, Glucose homeostasis traits, LDL peak particle diameter (total fat intake interaction), Metabolic syndrome, Very long-chain saturated fatty acid levels (fatty acid 20:0), Visceral adipose tissue adjusted for BMI
	cancer	Testicular germ cell tumor	Basal cell carcinoma, Breast cancer, Colorectal cancer, Lung cancer, Melanoma, Non-small cell lung cancer, Pancreatic cancer, Testicular germ cell tumor
	immune	Crohn's disease, IgG glycosylation, Inflammatory bowel disease, Response to citalopram treatment, Rheumatoid arthritis, Schizophrenia, Autism spectrum disorder, Type 1 diabetes, Type 1 diabetes autoantibodies	Alzheimer's disease (cognitive decline), Inflammatory bowel disease, Crohn's disease, Major depressive disorder, Psoriasis, Psychosis and Alzheimer's disease, Rheumatoid arthritis, Schizophrenia, Systemic lupus erythematosus, Systemic sclerosis
	other	Brain connectivity, Height, Mitochondrial DNA levels, Multiple sclerosis, Pulmonary function decline, Renal function-related traits (BUN), Urate levels in lean individuals, Obesity-related traits, Waist circumference, Body mass index	Advanced glycation end-product levels, Emphysema imaging phenotypes, Height, Developmental dysplasia of the hip, Migraine-clinic-based, Obesity-related traits, Paget's disease, Plasma cystastin c levels in acute coronary syndrome, Smooth-surface caries

## Sheet: Table S5
# Table S5: The selected two stable enhancers in the human left ventricle for the transgenic mouse reporter assay
hg19 coordinate	VISTA enhancer (ortholog)	deMP density (#deMP/NRL)				##Note: NRL refers to non-repetitive length
chr15:66971321-66973000	mm69|chr9:63892591-63894756|1700055C04Rik-1110036E04Rik	0.0163652
chr16:66937076-66939560	hs1760|chr16:66937076-66939560 |PDP2-CDH16	0.00168848

## Sheet: Table S6
# Table S6: The top 5% most deleterious mutations predicted by CAPE and random 5% non-deactivationg mutations in the stable enhancer: hs1760
Experiment 1: top 5% inlcuding deMs			Experiment 2: random 5% non-deM
chr-position-refAle-altAle			chr-position-refAle-altAle
chr16-66937604-T-G			chr16-66937248-A-G
chr16-66939175-C-G			chr16-66938993-C-G
chr16-66937633-T-G			chr16-66938805-C-A
chr16-66937600-G-T			chr16-66937391-A-C
chr16-66937658-C-A			chr16-66939325-C-A
chr16-66937607-T-G			chr16-66939512-C-G
chr16-66937606-A-G			chr16-66937570-G-C
chr16-66939277-C-G			chr16-66938995-T-G
chr16-66939276-C-A			chr16-66937983-A-G
chr16-66937632-C-G			chr16-66939109-G-T
chr16-66937635-A-G			chr16-66937555-T-C
chr16-66937608-C-G			chr16-66937986-G-T
chr16-66937639-T-G			chr16-66938677-A-T
chr16-66939248-A-C			chr16-66938880-G-T
chr16-66937660-C-T			chr16-66937979-T-C
chr16-66937609-G-T			chr16-66938848-C-A
chr16-66937643-C-G			chr16-66938934-C-A
chr16-66938531-A-C			chr16-66938825-C-G
chr16-66937659-G-C			chr16-66939395-A-G
chr16-66937596-G-T			chr16-66939199-C-A
chr16-66937598-G-C			chr16-66938064-C-G
chr16-66939415-A-G			chr16-66939155-G-C
chr16-66937599-G-A			chr16-66938867-G-C
chr16-66938426-A-T			chr16-66938314-C-T
chr16-66939225-T-C			chr16-66938753-G-C
chr16-66937602-C-T			chr16-66938624-T-A
chr16-66939271-T-C			chr16-66939498-C-G
chr16-66937523-G-C			chr16-66937726-A-T
chr16-66937613-C-G			chr16-66937670-C-G
chr16-66939272-G-C			chr16-66937215-T-C
chr16-66938430-A-T			chr16-66937792-C-A
chr16-66939246-C-T			chr16-66937957-C-T
chr16-66937562-G-C			chr16-66939252-G-T
chr16-66939165-A-G			chr16-66938181-A-C
chr16-66937617-G-T			chr16-66939073-T-A
chr16-66938427-G-C			chr16-66939037-A-C
chr16-66937634-C-A			chr16-66937695-C-A
chr16-66937655-T-G			chr16-66939323-A-T
chr16-66937642-C-T			chr16-66939229-C-G
chr16-66937610-G-C			chr16-66937984-G-A
chr16-66939228-T-G			chr16-66938803-T-C
chr16-66939173-G-C			chr16-66937940-C-G
chr16-66939245-C-T			chr16-66939337-G-T
chr16-66939158-C-T			chr16-66937450-A-C
chr16-66937727-A-C			chr16-66937078-C-A
chr16-66939306-G-C			chr16-66938091-T-C
chr16-66938429-T-A			chr16-66938156-G-A
chr16-66937603-C-T			chr16-66937948-C-A
chr16-66939230-A-C			chr16-66937251-C-T
chr16-66937601-T-G			chr16-66938510-T-C
chr16-66937641-T-A			chr16-66939434-G-C
chr16-66938428-G-T			chr16-66938776-A-G
chr16-66939209-A-G			chr16-66938558-A-G
chr16-66939285-C-T			chr16-66938939-C-G
chr16-66939220-A-C			chr16-66938140-C-A
chr16-66939286-T-G			chr16-66938907-T-A
chr16-66937948-C-G			chr16-66937118-A-T
chr16-66938431-A-C			chr16-66937239-C-T
chr16-66937547-C-G			chr16-66938792-C-A
chr16-66937515-T-G			chr16-66939406-C-T
chr16-66937614-T-A			chr16-66937427-C-G
chr16-66939156-G-A			chr16-66937210-C-T
chr16-66939208-G-C			chr16-66938580-G-A
chr16-66937597-C-G			chr16-66938728-C-T
chr16-66938943-T-C			chr16-66937200-C-T
chr16-66939213-A-C			chr16-66938462-G-C
chr16-66939258-T-C			chr16-66938318-T-C
chr16-66937605-C-T			chr16-66937887-C-A
chr16-66937524-G-T			chr16-66939530-T-A
chr16-66937457-G-C			chr16-66938484-G-C
chr16-66937647-T-C			chr16-66939457-G-T
chr16-66939293-G-T			chr16-66938842-C-T
chr16-66939149-G-C			chr16-66938810-C-T
chr16-66937650-C-A			chr16-66938011-T-G
chr16-66939364-A-C			chr16-66938116-G-T
chr16-66937546-C-G			chr16-66937949-C-A
chr16-66937631-C-G			chr16-66938320-T-C
chr16-66939256-C-A			chr16-66938573-T-A
chr16-66937549-G-C			chr16-66937235-T-A
chr16-66939431-G-C			chr16-66939347-A-G
chr16-66939206-T-A			chr16-66939313-G-T
chr16-66937636-T-A			chr16-66939120-G-T
chr16-66938540-A-C			chr16-66937405-C-A
chr16-66937638-C-T			chr16-66939534-G-A
chr16-66937563-G-C			chr16-66938935-C-T
chr16-66939122-G-C			chr16-66938967-A-C
chr16-66939280-T-G			chr16-66937136-G-C
chr16-66937615-G-T			chr16-66938738-G-A
chr16-66939278-C-G			chr16-66938185-A-T
chr16-66937201-A-G			chr16-66938311-C-T
chr16-66938522-G-C			chr16-66937384-A-C
chr16-66937197-T-C			chr16-66939129-A-G
chr16-66939269-G-A			chr16-66938050-A-G
chr16-66938538-C-T			chr16-66938163-A-G
chr16-66937656-C-A			chr16-66939289-C-G
chr16-66939274-G-T			chr16-66938794-C-A
chr16-66939358-C-G			chr16-66937464-T-C
chr16-66937159-C-G			chr16-66939003-G-T
chr16-66939154-G-C			chr16-66937623-C-G
chr16-66937586-G-C			chr16-66939057-G-T
chr16-66939418-T-C			chr16-66939553-G-T
chr16-66937619-C-G			chr16-66939558-G-T
chr16-66939207-G-C			chr16-66939552-G-A
chr16-66937378-T-C			chr16-66937714-A-T
chr16-66939182-T-G			chr16-66938615-C-G
chr16-66939217-T-C			chr16-66938325-G-C
chr16-66937593-G-C			chr16-66937204-C-A
chr16-66939247-A-G			chr16-66938779-C-A
chr16-66937445-G-C			chr16-66937460-G-T
chr16-66939242-T-C			chr16-66939546-A-C
chr16-66939244-T-A			chr16-66938105-T-C
chr16-66938753-G-T			chr16-66938459-A-C
chr16-66939177-C-G			chr16-66938119-G-T
chr16-66937752-C-G			chr16-66938852-C-T
chr16-66939250-C-T			chr16-66937903-G-T
chr16-66939255-T-A			chr16-66938451-C-T
chr16-66937673-A-T			chr16-66937732-T-A
chr16-66937616-A-C			chr16-66938110-C-G

## Sheet: Table S7
# Table S7: The top 5% most deleterious mutations predicted by CAPE and random 5% non-deactivationg mutations in the stable enhancer: mm69.
Experiment 1: top 5% inlcuding deMs			Experiment 2: random 5% non-deM
chr-position-refAle-altAle			chr-position-refAle-altAle
chr15-66971862-A-G			chr15-66971750-T-C
chr15-66971817-T-C			chr15-66972013-C-G
chr15-66971832-T-A			chr15-66971996-A-G
chr15-66971803-A-G			chr15-66971915-A-T
chr15-66971798-A-T			chr15-66971963-G-C
chr15-66971874-C-G			chr15-66972392-C-T
chr15-66971851-A-C			chr15-66972307-T-G
chr15-66971873-G-C			chr15-66971385-A-C
chr15-66972536-A-C			chr15-66972002-C-T
chr15-66971860-A-T			chr15-66972148-C-T
chr15-66971861-T-G			chr15-66971984-C-G
chr15-66971867-T-A			chr15-66972082-A-C
chr15-66971800-A-G			chr15-66971986-G-T
chr15-66971808-T-A			chr15-66971409-A-G
chr15-66971809-T-G			chr15-66972615-C-T
chr15-66971858-T-A			chr15-66971405-T-G
chr15-66971807-C-G			chr15-66972359-T-C
chr15-66971876-A-G			chr15-66971641-A-C
chr15-66971802-G-T			chr15-66971342-A-T
chr15-66971799-A-G			chr15-66972656-A-C
chr15-66971879-C-A			chr15-66972576-C-T
chr15-66971870-C-G			chr15-66972310-T-C
chr15-66971872-T-A			chr15-66972456-C-T
chr15-66971801-C-A			chr15-66972175-T-G
chr15-66971831-A-T			chr15-66972977-T-G
chr15-66971875-A-C			chr15-66972641-C-A
chr15-66971824-T-G			chr15-66971978-C-G
chr15-66971816-A-C			chr15-66972558-G-T
chr15-66971836-C-G			chr15-66972646-G-C
chr15-66971805-G-A			chr15-66971367-C-A
chr15-66971838-A-G			chr15-66972001-G-C
chr15-66971841-T-A			chr15-66972325-C-T
chr15-66971830-C-A			chr15-66971682-A-C
chr15-66971859-G-T			chr15-66972336-T-A
chr15-66971889-A-C			chr15-66972105-G-C
chr15-66971890-A-T			chr15-66972152-A-G
chr15-66971855-T-A			chr15-66972990-A-G
chr15-66971699-A-G			chr15-66971390-A-T
chr15-66971871-T-A			chr15-66971964-G-A
chr15-66971709-T-A			chr15-66972438-C-T
chr15-66971852-T-G			chr15-66972568-C-T
chr15-66971815-C-G			chr15-66972429-C-G
chr15-66971825-A-G			chr15-66971962-G-T
chr15-66971804-G-T			chr15-66972022-A-G
chr15-66971814-A-G			chr15-66972932-A-C
chr15-66971849-T-G			chr15-66972484-C-A
chr15-66971822-A-C			chr15-66972372-G-T
chr15-66972243-C-G			chr15-66972413-G-A
chr15-66971869-T-A			chr15-66972303-A-C
chr15-66971834-A-G			chr15-66972334-G-C
chr15-66971882-T-C			chr15-66971638-A-C
chr15-66971886-A-T			chr15-66972418-G-T
chr15-66971835-T-A			chr15-66972089-C-G
chr15-66972014-A-G			chr15-66972428-A-G
chr15-66971850-A-T			chr15-66972316-C-T
chr15-66971839-T-G			chr15-66972499-T-G
chr15-66971854-A-C			chr15-66972270-G-T
chr15-66971833-C-T			chr15-66972130-T-C

## Sheet: Table S8
# Table S8: SVM feature weights
features	weight
4mer.deltaSig.DNase	-0.3504
4mer.sigSum.DNase	0.20062
6mer.deltaSig.DNase	0.0014392
6mer.sigSum.DNase	0.010792
8mer.deltaSig.DNase	0.11214
8mer.sigSum.DNase	-0.46856
10mer.deltaSig.DNase	-0.1166
10mer.sigSum.DNase	-0.06979
12mer.deltaSig.DNase	-0.057562
12mer.sigSum.DNase	-0.13656
4mer.deltaSig.H2A.Z	-0.15663
4mer.sigSum.H2A.Z	-0.79003
6mer.deltaSig.H2A.Z	0.272
6mer.sigSum.H2A.Z	-2.4877
8mer.deltaSig.H2A.Z	-0.010361
8mer.sigSum.H2A.Z	0.84359
10mer.deltaSig.H2A.Z	-0.0089928
10mer.sigSum.H2A.Z	-0.1892
12mer.deltaSig.H2A.Z	0.061591
12mer.sigSum.H2A.Z	0.072283
4mer.deltaSig.H3K27ac	0.62958
4mer.sigSum.H3K27ac	-0.56995
6mer.deltaSig.H3K27ac	-0.31277
6mer.sigSum.H3K27ac	0.13983
8mer.deltaSig.H3K27ac	0.56795
8mer.sigSum.H3K27ac	1.4737
10mer.deltaSig.H3K27ac	-0.25201
10mer.sigSum.H3K27ac	-0.53611
12mer.deltaSig.H3K27ac	0.061638
12mer.sigSum.H3K27ac	-0.12973
4mer.deltaSig.H3K4me1	0.09567
4mer.sigSum.H3K4me1	0.090304
6mer.deltaSig.H3K4me1	-0.176
6mer.sigSum.H3K4me1	0.0013274
8mer.deltaSig.H3K4me1	-0.042842
8mer.sigSum.H3K4me1	-0.099265
10mer.deltaSig.H3K4me1	0.054284
10mer.sigSum.H3K4me1	-0.055559
12mer.deltaSig.H3K4me1	-0.010691
12mer.sigSum.H3K4me1	-0.53744
4mer.deltaSig.H3K4me2	-0.27482
4mer.sigSum.H3K4me2	0.63323
6mer.deltaSig.H3K4me2	0.22984
6mer.sigSum.H3K4me2	-1.2745
8mer.deltaSig.H3K4me2	-0.41819
8mer.sigSum.H3K4me2	-0.82219
10mer.deltaSig.H3K4me2	0.0096567
10mer.sigSum.H3K4me2	0.70698
12mer.deltaSig.H3K4me2	-0.58054
12mer.sigSum.H3K4me2	-1.4566
4mer.deltaSig.H3K4me3	0.56821
4mer.sigSum.H3K4me3	-0.34107
6mer.deltaSig.H3K4me3	0.67874
6mer.sigSum.H3K4me3	1.093
8mer.deltaSig.H3K4me3	0.17161
8mer.sigSum.H3K4me3	0.21704
10mer.deltaSig.H3K4me3	-0.082134
10mer.sigSum.H3K4me3	1.6422
12mer.deltaSig.H3K4me3	0.051933
12mer.sigSum.H3K4me3	-1.0682
4mer.deltaSig.H3K9ac	-0.52397
4mer.sigSum.H3K9ac	0.07861
6mer.deltaSig.H3K9ac	-0.75427
6mer.sigSum.H3K9ac	0.51628
8mer.deltaSig.H3K9ac	0.10439
8mer.sigSum.H3K9ac	-1.9282
10mer.deltaSig.H3K9ac	-0.05142
10mer.sigSum.H3K9ac	2.0439
12mer.deltaSig.H3K9ac	-0.48731
12mer.sigSum.H3K9ac	0.38117
4mer.deltaSig.CEBPb	0.0099225
4mer.sigSum.CEBPb	-0.27272
6mer.deltaSig.CEBPb	-0.12743
6mer.sigSum.CEBPb	-0.17118
8mer.deltaSig.CEBPb	0.10362
8mer.sigSum.CEBPb	0.068137
10mer.deltaSig.CEBPb	-0.0071848
10mer.sigSum.CEBPb	-0.12713
12mer.deltaSig.CEBPb	0.033571
12mer.sigSum.CEBPb	-0.19616
4mer.deltaSig.Cjun	-0.0047988
4mer.sigSum.Cjun	0.02807
6mer.deltaSig.Cjun	-0.034634
6mer.sigSum.Cjun	-0.013415
8mer.deltaSig.Cjun	0.054043
8mer.sigSum.Cjun	-0.0096049
10mer.deltaSig.Cjun	0.052652
10mer.sigSum.Cjun	-0.12224
12mer.deltaSig.Cjun	-0.034572
12mer.sigSum.Cjun	-0.10222
4mer.deltaSig.CTCF	-0.096997
4mer.sigSum.CTCF	-0.066733
6mer.deltaSig.CTCF	-0.050045
6mer.sigSum.CTCF	-0.083681
8mer.deltaSig.CTCF	-0.075193
8mer.sigSum.CTCF	0.29155
10mer.deltaSig.CTCF	0.12278
10mer.sigSum.CTCF	-0.27386
12mer.deltaSig.CTCF	-0.57551
12mer.sigSum.CTCF	-0.86579
4mer.deltaSig.FOXA1	0.20938
4mer.sigSum.FOXA1	-0.86196
6mer.deltaSig.FOXA1	0.14049
6mer.sigSum.FOXA1	-0.15098
8mer.deltaSig.FOXA1	0.2026
8mer.sigSum.FOXA1	0.48994
10mer.deltaSig.FOXA1	-0.48296
10mer.sigSum.FOXA1	-0.15458
12mer.deltaSig.FOXA1	0.0083499
12mer.sigSum.FOXA1	0.044089
4mer.deltaSig.FOXA2	-0.23632
4mer.sigSum.FOXA2	0.98241
6mer.deltaSig.FOXA2	-0.12779
6mer.sigSum.FOXA2	0.074706
8mer.deltaSig.FOXA2	9.8702e-05
8mer.sigSum.FOXA2	-0.33571
10mer.deltaSig.FOXA2	0.25672
10mer.sigSum.FOXA2	0.14977
12mer.deltaSig.FOXA2	0.031371
12mer.sigSum.FOXA2	-0.3665
4mer.deltaSig.HNF4A	-0.12292
4mer.sigSum.HNF4A	0.49687
6mer.deltaSig.HNF4A	-0.037646
6mer.sigSum.HNF4A	-0.21412
8mer.deltaSig.HNF4A	0.07481
8mer.sigSum.HNF4A	0.22421
10mer.deltaSig.HNF4A	0.35675
10mer.sigSum.HNF4A	-0.3464
12mer.deltaSig.HNF4A	-0.1354
12mer.sigSum.HNF4A	0.59931
4mer.deltaSig.HNF4G	0.26239
4mer.sigSum.HNF4G	-0.44254
6mer.deltaSig.HNF4G	-0.0096526
6mer.sigSum.HNF4G	-0.16347
8mer.deltaSig.HNF4G	-0.044398
8mer.sigSum.HNF4G	-0.035032
10mer.deltaSig.HNF4G	-0.12961
10mer.sigSum.HNF4G	0.45169
12mer.deltaSig.HNF4G	0.0035436
12mer.sigSum.HNF4G	-0.41229
4mer.deltaSig.NR2F2	-0.019722
4mer.sigSum.NR2F2	0.19097
6mer.deltaSig.NR2F2	-0.027503
6mer.sigSum.NR2F2	-0.085711
8mer.deltaSig.NR2F2	-0.078688
8mer.sigSum.NR2F2	-0.15317
10mer.deltaSig.NR2F2	0.11966
10mer.sigSum.NR2F2	0.035632
12mer.deltaSig.NR2F2	-0.088292
12mer.sigSum.NR2F2	-0.19965
4mer.deltaSig.NRF1	-0.03178
4mer.sigSum.NRF1	0.3858
6mer.deltaSig.NRF1	-0.00097522
6mer.sigSum.NRF1	0.71857
8mer.deltaSig.NRF1	-0.1957
8mer.sigSum.NRF1	-0.59742
10mer.deltaSig.NRF1	-0.2669
10mer.sigSum.NRF1	-0.071447
12mer.deltaSig.NRF1	-0.087013
12mer.sigSum.NRF1	0.29768
4mer.deltaSig.P300	-0.071554
4mer.sigSum.P300	0.93683
6mer.deltaSig.P300	0.13057
6mer.sigSum.P300	-0.08294
8mer.deltaSig.P300	-0.39993
8mer.sigSum.P300	-0.03561
10mer.deltaSig.P300	-0.044584
10mer.sigSum.P300	-0.29602
12mer.deltaSig.P300	-0.36299
12mer.sigSum.P300	0.90172
4mer.deltaSig.RXRA	0.043966
4mer.sigSum.RXRA	-0.6329
6mer.deltaSig.RXRA	0.11302
6mer.sigSum.RXRA	0.43866
8mer.deltaSig.RXRA	0.13702
8mer.sigSum.RXRA	-0.030743
10mer.deltaSig.RXRA	0.18542
10mer.sigSum.RXRA	0.056045
12mer.deltaSig.RXRA	0.076742
12mer.sigSum.RXRA	0.43352

## Sheet: Table S9
# Table S9: Fasta sequences of hs1760 (wild-type, with top 5% mutations, with random 5% non-deM mutations)
>chr16:66937076-66939560|stable|hs1760|WT
TGCCGACATGCCAGTGGAAAATCCATAGGGCGGGAGTCTCCCAAAGTGGGAGACCCATATGCCTCCCTCTCCCCACTCTGGCCCCCCCACCCAAGTGCTCACGTGCACACACACTCACATTTTGCAGCCGTCAGCCTGCTTCCTGACCACTGGACCCTGTCATCTCCACCACAGCCCAGGAGAGGGATGAGGAAATTGAGGCTCAGAGATGGGAATTGACTTGCCCAAGATCACGAGGCTGGGAAGTAGGCAGGACAGCCACCAGATGGGGCCACTGTGGCTCACAGTTCAGTGCTCTCCCGTGGAAGAAGCCACATCACTGAGGAAGCCAATACATTGTTCTCTGGAGTGCCCAAAGCTCAGAGATGGGGCCAACGGTGGGGTGTTCTGGGTTGGACT…
>chr16:66937076-66939560|stable|hs1760|top5percent
TGCCGACATGCCAGTGGAAAATCCATAGGGCGGGAGTCTCCCAAAGTGGGAGACCCATATGCCTCCCTCTCCCCACTCTGGCCGCCCCACCCAAGTGCTCACGTGCACACACACTCACATTCTGCGGCCGTCAGCCTGCTTCCTGACCACTGGACCCTGTCATCTCCACCACAGCCCAGGAGAGGGATGAGGAAATTGAGGCTCAGAGATGGGAATTGACTTGCCCAAGATCACGAGGCTGGGAAGTAGGCAGGACAGCCACCAGATGGGGCCACTGTGGCTCACAGTTCAGTGCTCTCCCGCGGAAGAAGCCACATCACTGAGGAAGCCAATACATTGTTCTCTGGAGTGCCCAAAGCTCAGAGATGGCGCCAACGGTGGCGTGTTCTGGGTTGGACT…
>chr16:66937076-66939560|stable|hs1760|5percent_nondeM
TGACGACATGCCAGTGGAAAATCCATAGGGCGGGAGTCTCCCTAAGTGGGAGACCCATATCCCTCCCTCTCCCCACTCTGGCCCCCCCACCCAAGTGCTCACGTGCACACACACTCACATTTTGTAGCAGTCAGTCTGCCTCCTGACCACTGGACCCTGACATTTCCACCACGGCTCAGGAGAGGGATGAGGAAATTGAGGCTCAGAGATGGGAATTGACTTGCCCAAGATCACGAGGCTGGGAAGTAGGCAGGACAGCCACCAGATGGGGCCACTGTGGCTCACAGTTCAGTGCTCTCCCGTGGAAGCAGCCACCTCACTGAGGAAGCAAATACATTGTTCTCTGGAGTGGCCAAAGCTCAGAGATGGGGCCACCGGTGGGGTTTTCCGGGTTGGACT…

## Sheet: Table S10
# Table S10: Fasta sequence of ortholog of mm69 in human (wild-type, with top 5% mutations, with random 5% non-deM mutations)
>chr15:66971321-66973000|stable|mm69
TGACTCCAGAGAGGGCCCAAGACAGGGACCAGTGACTTACTCCAGGCTCCTCACTGGTTGGTCAACAGTAGACAGTACCCAGAATAGGAGAAAAAAAAAAAAAAAAAAAAGGAAAGAAAGAAAGCATCAGACTTTGAGTTTGAGGACTTGGGGCTGATCCCAGCTGGTCCCATGTCCTGGCTGTACAGCCTTGGGCAAAGCACTTCATCTCTCTGGGCCCTTCAGTTTCCTGCTCTGTCAAATAGGGACAATGCTCACTCCAGTACTCCCCACCTCCAGGGAGTTGAGAAACTGAAGCCGTAATGGACATGACCCACATAAACATTAGCTACTATTATTTATAAGAAACTGGGGGTTGGCCATACCACTAGGATGATGACGAGGACACTAGGACACTGC…
>chr15:66971321-66973000|stable|mm69_ortholog|5percent_deM
TGACTCCAGAGAGGGCCCAAGACAGGGACCAGTGACTTACTCCAGGCTCCTCACTGGTTGGTCAACAGTAGACAGTACCCAGAATAGGAGAAAAAAAAAAAAAAAAAAAAGGAAAGAAAGAAAGCATCAGACTTTGAGTTTGAGGACTTGGGGCTGATCCCAGCTGGTCCCATGTCCTGGCTGTACAGCCTTGGGCAAAGCACTTCATCTCTCTGGGCCCTTCAGTTTCCTGCTCTGTCAAATAGGGACAATGCTCACTCCAGTACTCCCCACCTCCAGGGAGTTGAGAAACTGAAGCCGTAATGGACATGACCCACATAAACATTAGCTACTATTATTTATAAGAAACTGGGGGTTGGCCATACCACTAGGATGATGGCGAGGACACAAGGACACTGC…
>chr15:66971321-66973000|stable|mm69_ortholo|5percent_nondeM
TGACTCCAGAGAGGGCCCAAGTCAGGGACCAGTGACTTACTCCAGGATCCTCACTGGTTGGTCACCAGTTGACAGTACCCAGAAGAGGGGAAAAAAAAAAAAAAAAAAAAGGAAAGAAAGAAAGCATCAGACTTTGAGTTTGAGGACTTGGGGCTGATCCCAGCTGGTCCCATGTCCTGGCTGTACAGCCTTGGGCAAAGCACTTCATCTCTCTGGGCCCTTCAGTTTCCTGCTCTGTCAAATAGGGACAATGCTCACTCCAGTACTCCCCACCTCCAGGGAGTTGAGAAACTGAAGCCGTAATGGACATGACCCACCTACACATTAGCTACTATTATTTATAAGAAACTGGGGGTTGGCCCTACCACTAGGATGATGACGAGGACACTAGGACACTGC…
